# Supplementary material for: Bat Flies and Their Microparasites: Current Knowledge and Distribution
Source: Front Vet Sci. 2019 Apr 24;6:115. doi: 10.3389/fvets.2019.00115 (PMC6492627; doi:10.3389/fvets.2019.00115)
Supplement: Supplementary file 1 [file Data_Sheet_1.csv]

Supplelentary Table 1: Data of microparasite occurrence in batflies collected from various literature source.
Data Sheet 1_v1
Bat fly species	Batfly genus	Bat fly family	Microparasite species	Microparasite group	Bat host species	Bat host family	Country	Continent	Literature
Anastrebla modestini	Anastrebla	Streblidae	Bartonella sp.	bacteria	Anoura geoffroyi	Phyllostomidae	Costa Rica	North America	Judson et al. 2015
Anatrichobius passosi	Anatrichobius	Streblidae	Laboulbeniales gen. & sp. indet.	fungi	Myotis ruber	Vespertilionidae	Brazil	South America	see Haelewaters et al. 2017
Anatrichobius scorzai	Anatrichobius	Streblidae	Bartonella sp.	bacteria	Myotis keaysi	Vespertilionidae	Costa Rica	North America	Judson et al. 2015
Anatrichobius scorzai	Anatrichobius	Streblidae	Arsenophonus sp.	bacteria	Myotis keaysi	Vespertilionidae	Peru	South America	Morse et al. 2013
Ascodipteron sp.	Ascodipteron	Streblidae	Photorhabdus sp	bacteria	not reported	NA	China	Asia	Trowbridge et al. 2005
Aspidoptera delatorrei	Aspidoptera	Streblidae	Bartonella sp.	bacteria	Artibeus lituratus	Phyllostomidae	Costa Rica	North America	Judson et al. 2015
Aspidoptera delatorrei	Aspidoptera	Streblidae	Bartonella sp.	bacteria	Sturnira lilium	Phyllostomidae	Costa Rica	North America	Judson et al. 2015
Aspidoptera falcata	Aspidoptera	Streblidae	Bartonella sp.	bacteria	Sturnira lilium	Phyllostomidae	Brazil	South America	do Amaral et al. 2018
Aspidoptera falcata	Aspidoptera	Streblidae	Bartonella sp.	bacteria	Sturnira lilium	Phyllostomidae	Brazil	South America	do Amaral et al. 2018
Aspidoptera phyllostomatis	Aspidoptera	Streblidae	Bartonella sp.	bacteria	Artibeus fimbriatus	Phyllostomidae	Brazil	South America	do Amaral et al. 2018
Aspidoptera phyllostomatis	Aspidoptera	Streblidae	Bartonella sp.	bacteria	Artibeus jamaicensis	Phyllostomidae	Costa Rica	North America	Judson et al. 2015
Basilia (Paracyclopodia ) sp.	Basilia	Nycteribiidae	Enterobacteriales	bacteria	Scotophilus marovaza	Vespertilionidae	Madagascar	Africa	Wilkonson et al 2016
Basilia (Paracyclopodia ) sp.	Basilia	Nycteribiidae	Wolbachia sp.	bacteria	Scotophilus marovaza	Vespertilionidae	Madagascar	Africa	Wilkonson et al 2016
Basilia (Paracyclopodia ) sp.	Basilia	Nycteribiidae	Bartonella sp.	bacteria	Scotophilus robustus	Vespertilionidae	Madagascar	Africa	Wilkonson et al 2016
Basilia (Paracyclopodia ) sp.	Basilia	Nycteribiidae	Enterobacteriales	bacteria	Scotophilus robustus	Vespertilionidae	Madagascar	Africa	Wilkonson et al 2016
Basilia (Paracyclopodia) sp.	Basilia	Nycteribiidae	Bartonella sp.	bacteria	Scotophilus marovaza	Vespertilionidae	Madagascar	Africa	Wilkonson et al 2016
Basilia (Tripselia) coronata	Basilia	Nycteribiidae	Bartonella sp.	bacteria	Tylonycteris sp.	Vespertilionidae	Malaysia	Asia	Morse et al 2012
Basilia boardmani	Basilia	Nycteribiidae	Arsenophonus sp.	bacteria	Myotis austroriparius	Vespertilionidae	USA	North America	Morse et al. 2013
Basilia nana	Basilia	Nycteribiidae	Bartonella sp.	bacteria	NA	NA	Hungary/Romania	Europe	Sandor et al. 2018
Basilia nana	Basilia	Nycteribiidae	Laboulbeniales gen. & sp. indet.	fungi	NA	NA	Spain	Europe	see Haelewaters et al. 2017
Basilia nattereri	Basilia	Nycteribiidae	Bartonella sp.	bacteria	Myotis bechsteinii	Vespertilionidae	Hungary/Romania	Europe	Sandor et al. 2018
Basilia nattereri	Basilia	Nycteribiidae	Bartonella sp.	bacteria	Myotis nattereri	Vespertilionidae	Hungary/Romania	Europe	Sandor et al. 2018
Basilia nattereri	Basilia	Nycteribiidae	Bartonella sp.	bacteria	Myotis nattereri	Vespertilionidae	Slovenia	Europe	Morse et al 2012
Basilia nov. sp.	Basilia	Nycteribiidae	Arsenophonus sp.	bacteria	Scotophilus robustus	Vespertilionidae	Madagascar	Africa	Duron et al. 2014
Basilia pumila	Basilia	Nycteribiidae	Arthrorhynchus eucampsipodae	fungi	Pipistrellus javanicus	Vespertilionidae	India	Asia	see Haelewaters et al. 2017
Basilia sp.	Basilia	Nycteribiidae	Bartonella sp.	bacteria	Myotis keaysi	Vespertilionidae	Costa Rica	North America	Judson et al. 2015
Brachytarsina allaudi	Brachytarsina	Streblidae	Arsenophonus sp.	bacteria	Hipposideros gigas	Hipposideridae	Gabon	Africa	Duron et al. 2014
Brachytarsina allaudi	Brachytarsina	Streblidae	Polychromophilus melanipherus	blood parasites	Hipposideros caffer complex	Hipposideridae	Gabon	Africa	Obame-Nkoghe et al. 2016
Brachytarsina sp.	Brachytarsina	Streblidae	Arsenophonus sp.	bacteria	Rhinolophus sp.	Rhinolophidae	Philippines	Asia	Morse et al. 2013
Cyclopodia dubia	Cyclopodia	Nycteribiidae	Bartonella sp.	bacteria	Eidolon dupreanum	Pteropodidae	Madagascar	Africa	Wilkonson et al 2016
Cyclopodia dubia	Cyclopodia	Nycteribiidae	Bartonella sp.	bacteria	Eidolon dupreanum	Pteropodidae	Madagascar	Africa	Brook et al. 2015
Cyclopodia dubia	Cyclopodia	Nycteribiidae	Enterobacteriales	bacteria	Eidolon dupreanum	Pteropodidae	Madagascar	Africa	Wilkonson et al 2016
Cyclopodia dubia	Cyclopodia	Nycteribiidae	Wolbachia sp.	bacteria	Eidolon dupreanum	Pteropodidae	Madagascar	Africa	Wilkonson et al 2016
Cyclopodia ferrarii	Cyclopodia	Nycteribiidae	Arthrorhynchus eucampsipodae	fungi	Chironax melanocephalus	Pteropodidae	Peninsular Malaysia	Asia	see Haelewaters et al. 2017
Cyclopodia greeffi	Cyclopodia	Nycteribiidae	Eupelmus urichi	arthropod	Eidolon helvum	Pteropodidae	S�o Tom� Island	Africa	Urich et al. 1922
Cyclopodia greeffi	Cyclopodia	Nycteribiidae	Bartonella sp.	bacteria	Eidolon helvum	Pteropodidae	Ghana	Africa	Billeter et al. 2012
Cyclopodia greeffi	Cyclopodia	Nycteribiidae	Bartonella sp.	bacteria	various species	NA	Nigeria	Africa	Kamani et al 2014
Cyclopodia greeffi greeffi	Cyclopodia	Nycteribiidae	Bartonella sp.	bacteria	Eidolon helvum	Pteropodidae	Ghana	Africa	Billeter et al. 2012
Cyclopodia horsfieldii	Cyclopodia	Nycteribiidae	Bartonella sp.	bacteria	Pteropus hypomelanus	Pteropodidae	Malaysia	Asia	Morse et al 2012
Cyclopodia inflatipes	Cyclopodia	Nycteribiidae	Laboulbeniales gen. & sp. indet.	fungi	Syconycteris australis	Pteropodidae	New Guinea	Oceania	see Haelewaters et al. 2017
Cyclopodia macrura	Cyclopodia	Nycteribiidae	Arthrorhynchus cyclopodiae	fungi	not known	NA	Papua New Gunea	Oceania	see Haelewaters et al. 2017
Cyclopodia simulans	Cyclopodia	Nycteribiidae	Bartonella sp.	bacteria	Ptenochirus jagori	Pteropodidae	Philippines	Asia	Morse et al 2012
Dipseliopoda biannulata	Dipseliopoda	Nycteribiidae	Arsenophonus sp.	bacteria	Rousettus sp.	Pteropodidae	Kenya	Africa	Morse et al. 2013
Dipseliopoda sp.	Dipseliopoda	Nycteribiidae	Kanyawara virus (KYAV) (Ledantevirus sp.)	virus	Myonycteris sp.	Pteropodidae	Uganda	Africa	Goldberg et al. 2017
Eucampsipoda africana	Eucampsipoda	Nycteribiidae	Arsenophonus sp.	bacteria	Rousettus aegyptiacus	Pteropodidae	Gabon	Africa	Duron et al. 2014
Eucampsipoda africana	Eucampsipoda	Nycteribiidae	Arsenophonus sp.	bacteria	Rousettus aegyptiacus	Pteropodidae	Kenya	Africa	Morse et al. 2013
Eucampsipoda africana	Eucampsipoda	Nycteribiidae	Bartonella rousetti	bacteria	Rousettus aegyptiacus	Pteropodidae	Nigeria	Africa	Bai et al. 2018
Eucampsipoda africana	Eucampsipoda	Nycteribiidae	Arthrorhynchus eucampsipodae	fungi	Rousettus aegyptiacus	Pteropodidae	Gabon	Africa	see Haelewaters et al. 2017
Eucampsipoda africana	Eucampsipoda	Nycteribiidae	Arthrorhynchus eucampsipodae	fungi	Rousettus aegyptiacus	Pteropodidae	Sierra Leone	Africa	see Haelewaters et al. 2017
Eucampsipoda africana	Eucampsipoda	Nycteribiidae	Polychromophilus melanipherus	blood parasites	Rousettus aegyptiacus	Pteropodidae	Gabon	Africa	Obame-Nkoghe et al. 2016
Eucampsipoda africana	Eucampsipoda	Nycteribiidae	Mahlapitsi virus	virus	Rousettus aegyptiacus	Pteropodidae	South Africa	Africa	van Vuren 2016
Eucampsipoda africana	Eucampsipoda	Nycteribiidae	Wolkberg virus	virus	Rousettus aegyptiacus	Pteropodidae	South Africa	Africa	Jansen van Vuren 2017
Eucampsipoda cf. latisterna	Eucampsipoda	Nycteribiidae	Arsenophonus sp.	bacteria	Rousettus leschenaultii	Pteropodidae	China	Asia	Morse et al. 2013
Eucampsipoda hyrtli	Eucampsipoda	Nycteribiidae	Arthrorhynchus eucampsipodae	fungi	NA	NA	Myanmar	Asia	see Haelewaters et al. 2017
Eucampsipoda hyrtli	Eucampsipoda	Nycteribiidae	Arthrorhynchus eucampsipodae	fungi	Rousettus aegyptiacus	Pteropodidae	Egypt	Africa	see Haelewaters et al. 2017
Eucampsipoda hyrtli	Eucampsipoda	Nycteribiidae	Arthrorhynchus eucampsipodae	fungi	Rousettus aegyptiacus	Pteropodidae	Israel	Asia	see Haelewaters et al. 2017
Eucampsipoda inermis	Eucampsipoda	Nycteribiidae	Arsenophonus sp.	bacteria	Rousettus amplexicaudatus	Pteropodidae	Philippines	Asia	Morse et al. 2013
Eucampsipoda inermis	Eucampsipoda	Nycteribiidae	Arthrorhynchus eucampsipodae	fungi	not known	NA	Thailand	Asia	see Haelewaters et al. 2017
Eucampsipoda latisterna	Eucampsipoda	Nycteribiidae	Bartonella sp.	bacteria	Rousettus leschenaultii	Pteropodidae	China	Asia	Morse et al 2012
Eucampsipoda madagascarensis	Eucampsipoda	Nycteribiidae	Enterobacteriales	bacteria	Rousettus madagascariensis	Pteropodidae	Madagascar	Africa	Wilkonson et al 2016
Eucampsipoda madagascarensis	Eucampsipoda	Nycteribiidae	Rickettsia sp.	bacteria	Rousettus madagascariensis	Pteropodidae	Madagascar	Africa	Wilkonson et al 2016
Eucampsipoda sundaica	Eucampsipoda	Nycteribiidae	Kaeng Khoi virus (KKV)	virus	Rousettus leschenaultii	Pteropodidae	China	Asia	Feng et al. 2017, Xu et al. 2018
Eucampsipoda theodori	Eucampsipoda	Nycteribiidae	Bartonella sp.	bacteria	Rousettus obliviosus	Pteropodidae	Madagascar	Africa	Wilkonson et al 2016
Eucampsipoda theodori	Eucampsipoda	Nycteribiidae	Enterobacteriales	bacteria	Rousettus obliviosus	Pteropodidae	Union of the Comoros	Africa	Wilkonson et al 2016
Exastinion clovisi	Exastinion	Streblidae	Laboulbeniales gen. & sp. indet.	fungi	Anoura sp.	NA	Brazil	South America	see Haelewaters et al. 2017
Joblingia schmidtii	Joblingia	Streblidae	Bartonella sp.	bacteria	Myotis sp.	Vespertilionidae	Costa Rica	North America	Morse et al 2012
Leptocyclopodia brevicula	Leptocyclopodia	Nycteribiidae	Arsenophonus sp.	bacteria	Ptenochirus jagori	Pteropodidae	Philippines	Asia	Morse et al. 2013
Leptocyclopodia ferrarii ssp. 1	Leptocyclopodia	Nycteribiidae	Arsenophonus sp.	bacteria	Eonycteris robusta	Pteropodidae	Philippines	Asia	Morse et al. 2013
Leptocyclopodia ferrarii ssp. 2	Leptocyclopodia	Nycteribiidae	Arsenophonus sp.	bacteria	Rhinolophus affinis	Rhinolophidae	China	Asia	Morse et al. 2013
Leptocyclopodia sp. nov.	Leptocyclopodia	Streblidae	Bartonella sp.	bacteria	Harpyionycteris whiteheadi	Pteropodidae	Philippines	Asia	Morse et al 2012
Leptocyclopodia sp. nov.	Leptocyclopodia	Nycteribiidae	Arsenophonus sp.	bacteria	Harpyionycteris whiteheadi	Pteropodidae	Philippines	Asia	Morse et al. 2013
Megastrebla sp.	Megastrebla	Streblidae	Arsenophonus sp.	bacteria	Eonycteris robusta	Pteropodidae	Philippines	Asia	Morse et al. 2013
Megistopoda aranea	Megistopoda	Streblidae	Bartonella sp.	bacteria	Artibeus obscurus	Phyllostomidae	Brazil	South America	do Amaral et al. 2018
Megistopoda aranea	Megistopoda	Streblidae	Gloeandromyces nycteribiidarum	fungi	Artibeus jamaicensis	Phyllostomidae	Grenada	North America	see Haelewaters et al. 2017
Megistopoda aranea	Megistopoda	Streblidae	Gloeandromyces nycteribiidarum	fungi	Artibeus jamaicensis	Phyllostomidae	Panama	North America	Walker et al. 2018
Megistopoda aranea	Megistopoda	Streblidae	Gloeandromyces streblae	fungi	Artibeus jamaicensis	Phyllostomidae	Panama	North America	Walker et al. 2018
Megistopoda aranea	Megistopoda	Streblidae	Nycteromyces streblidinus	fungi	Artibeus jamaicensis	Phyllostomidae	Panama	North America	Walker et al. 2018
Megistopoda aranea	Megistopoda	Streblidae	Laboulbeniales gen. & sp. indet.	fungi	Artibeus sp.	Phyllostomidae	Brazil	South America	see Haelewaters et al. 2017
Megistopoda proxima	Megistopoda	Streblidae	Bartonella sp.	bacteria	Sturnira lilium	Phyllostomidae	Costa Rica	North America	Judson et al. 2015
Megistopoda proxima	Megistopoda	Streblidae	Bartonella sp.	bacteria	Sturnira mordax	Phyllostomidae	Costa Rica	North America	Judson et al. 2015
Megistopoda proxima	Megistopoda	Streblidae	Laboulbeniales gen. & sp. indet.	fungi	Sturnira lilium	Phyllostomidae	Brazil	South America	see Haelewaters et al. 2017
Neotrichobius sp.	Neotrichobius	Streblidae	Bartonella sp.	bacteria	NA	NA	Costa Rica	North America	Judson et al. 2015
Nycteribia blasii (?)	Nycteribia	Nycteribiidae	Arthrorhynchus nycteribiae	fungi	not known	NA	Netherlands	Europe	see Haelewaters et al. 2017
Nycteribia blasii (?)	Nycteribia	Nycteribiidae	Arthrorhynchus nycteribiae	fungi	not known	NA	Russia	Asia	see Haelewaters et al. 2017
Nycteribia euxesta	Nycteribia	Nycteribiidae	Laboulbeniales gen. & sp. indet.	fungi	Hipposideros lankadiva	Hipposideridae	Sri Lanka	Asia	see Haelewaters et al. 2017
Nycteribia kolenatii	Nycteribia	Nycteribiidae	Bartonella sp.	bacteria	Miniopterus schreibersii	Miniopteridae	Hungary/Romania	Europe	Sandor et al. 2018
Nycteribia kolenatii	Nycteribia	Nycteribiidae	Bartonella sp.	bacteria	Myotis blythii	Vespertilionidae	Hungary/Romania	Europe	Sandor et al. 2018
Nycteribia kolenatii	Nycteribia	Nycteribiidae	Bartonella sp.	bacteria	Myotis daubentonii	Vespertilionidae	Hungary/Romania	Europe	Sandor et al. 2018
Nycteribia kolenatii	Nycteribia	Nycteribiidae	Bartonella sp.	bacteria	Myotis myotis	Vespertilionidae	Hungary/Romania	Europe	Sandor et al. 2018
Nycteribia kolenatii	Nycteribia	Nycteribiidae	Bartonella sp.	bacteria	Rhinolophus ferrumequinum	Rhinolophidae	Hungary/Romania	Europe	Sandor et al. 2018
Nycteribia kolenatii	Nycteribia	Nycteribiidae	Arthrorhynchus eucampsipodae	fungi	Myotis daubentonii	Vespertilionidae	England	Europe	see Haelewaters et al. 2017
Nycteribia kolenatii	Nycteribia	Nycteribiidae	Arthrorhynchus nycteribiae	fungi	Myotis daubentonii	Vespertilionidae	Poland	Europe	see Haelewaters et al. 2017
Nycteribia kolenatii	Nycteribia	Nycteribiidae	Arthrorhynchus nycteribiae	fungi	Myotis nattereri	Vespertilionidae	Poland	Europe	see Haelewaters et al. 2017
Nycteribia kolenatii	Nycteribia	Nycteribiidae	Polychromophilus murinus	blood parasites	Myotis daubentonii	Vespertilionidae	England	Europe	Gardner et al. 1987
Nycteribia kolenatii	Nycteribia	Nycteribiidae	Polychromophilus murinus	blood parasites	Myotis daubentonii	Vespertilionidae	England/Scotland	Europe	Gardner and Molyneux 1988
Nycteribia kolenatii	Nycteribia	Nycteribiidae	Polychromophilus murinus	blood parasites	Myotis daubentonii	Vespertilionidae	Switzerland	Europe	Witsenburg et al. 2015a
Nycteribia kolenatii�	Nycteribia	Nycteribiidae	Arsenophonus sp.	bacteria	not reported	NA	NA	NA	Novakova et al. 2009
Nycteribia latreillei	Nycteribia	Nycteribiidae	Arthrorhynchus nycteribiae	fungi	Myotis emarginatus	Vespertilionidae	France	Europe	see Haelewaters et al. 2017
Nycteribia parvula	Nycteribia	Nycteribiidae	Arthrorhynchus�sp.	fungi	Miniopterus schreibersii	Miniopteridae	India	Asia	see Haelewaters et al. 2017
Nycteribia parvula	Nycteribia	Nycteribiidae	Arthrorhynchus eucampsipodae	fungi	Miniopterus schreibersii	Miniopteridae	Taiwan	Asia	see Haelewaters et al. 2017
Nycteribia pedicularia	Nycteribia	Nycteribiidae	Bartonella sp.	bacteria	Myotis daubentonii	Vespertilionidae	Hungary/Romania	Europe	Sandor et al. 2018
Nycteribia pedicularia	Nycteribia	Nycteribiidae	Bartonella sp.	bacteria	Myotis myotis	Vespertilionidae	Hungary/Romania	Europe	Sandor et al. 2018
Nycteribia pedicularia	Nycteribia	Nycteribiidae	Arthrorhynchus nycteribiae	fungi	not known	NA	Denmark	Europe	see Haelewaters et al. 2017
Nycteribia pedicularia	Nycteribia	Nycteribiidae	Arthrorhynchus eucampsipodae	fungi	Myotis capaccinii	Vespertilionidae	France	Europe	see Haelewaters et al. 2017
Nycteribia pedicularia	Nycteribia	Nycteribiidae	Arthrorhynchus eucampsipodae	fungi	Rhinolophus hipposideros	Rhinolophidae	France	Europe	see Haelewaters et al. 2017
Nycteribia pedicularia	Nycteribia	Nycteribiidae	Arthrorhynchus nycteribiae	fungi	not known	NA	Sweden	Europe	see Haelewaters et al. 2017
Nycteribia progressa	Nycteribia	Nycteribiidae	Arthrorhynchus eucampsipodae	fungi	not known	NA	Indonesia	Asia	see Haelewaters et al. 2017
Nycteribia schmidlii	Nycteribia	Nycteribiidae	Bartonella sp.	bacteria	Miniopterus schreibersii	Miniopteridae	Hungary/Romania	Europe	Sandor et al. 2018
Nycteribia schmidlii	Nycteribia	Nycteribiidae	Bartonella sp.	bacteria	Myotis blythii	Vespertilionidae	Hungary/Romania	Europe	Sandor et al. 2018
Nycteribia schmidlii	Nycteribia	Nycteribiidae	Bartonella sp.	bacteria	Myotis daubentonii	Vespertilionidae	Hungary/Romania	Europe	Sandor et al. 2018
Nycteribia schmidlii	Nycteribia	Nycteribiidae	Arthrorhynchus eucampsipodae	fungi	Miniopterus natalensis	Miniopteridae	Kenya	Africa	see Haelewaters et al. 2017
Nycteribia schmidlii	Nycteribia	Nycteribiidae	Arthrorhynchus nycteribiae	fungi	Miniopterus schreibersii	Miniopteridae	France	Europe	see Haelewaters et al. 2017
Nycteribia schmidlii	Nycteribia	Nycteribiidae	Arthrorhynchus eucampsipodae	fungi	Miniopterus schreibersii	Miniopteridae	Hungary	Europe	see Haelewaters et al. 2017, Szentivanyi et al. 2018
Nycteribia schmidlii	Nycteribia	Nycteribiidae	Arthrorhynchus nycteribiae	fungi	Miniopterus schreibersii	Miniopteridae	Hungary	Europe	see Haelewaters et al. 2017
Nycteribia schmidlii	Nycteribia	Nycteribiidae	Arthrorhynchus nycteribiae	fungi	NA	NA	Serbia	Europe	see Haelewaters et al. 2017
Nycteribia schmidlii	Nycteribia	Nycteribiidae	Arthrorhynchus eucampsipodae	fungi	Miniopterus schreibersii	Miniopteridae	Slovakia	Europe	Szentivanyi et al. 2018
Nycteribia schmidlii	Nycteribia	Nycteribiidae	Arthrorhynchus eucampsipodae	fungi	Miniopterus schreibersii	Miniopteridae	Spain	Europe	Szentivanyi et al. 2018
Nycteribia schmidlii	Nycteribia	Nycteribiidae	Polychromophilus melanipherus	blood parasites	Miniopterus schreibersii	Miniopteridae	Europe (various countries)	Europe	Witsenburg et al. 2015b
Nycteribia schmidlii scotti	Nycteribia	Nycteribiidae	Polychromophilus melanipherus	blood parasites	Coleura afra	Emballonuridae	Gabon	Africa	Obame-Nkoghe et al. 2016
Nycteribia schmidlii scotti	Nycteribia	Nycteribiidae	Polychromophilus melanipherus	blood parasites	Miniopterus inflatus	Miniopteridae	Gabon	Africa	Obame-Nkoghe et al. 2016
Nycteribia sp.	Nycteribia	Nycteribiidae	Bartonella sp.	bacteria	Myotis myotis	Vespertilionidae	Hungary	Europe	Hornok et al 2012
Nycteribia sp.	Nycteribia	Nycteribiidae	Arsenophonus sp.	bacteria	NA	NA	NA	NA	Morse et al. 2013
Nycteribia sp.	Nycteribia	Nycteribiidae	Arsenophonus sp.	bacteria	not reported	NA	NA	NA	Novakova et al. 2009
Nycteribia stylidiopsis	Nycteribia	Nycteribiidae	Bartonella sp.	bacteria	Miniopterus gleni	Miniopteridae	Madagascar	Africa	Wilkonson et al 2016
Nycteribia stylidiopsis	Nycteribia	Nycteribiidae	Enterobacteriales	bacteria	Miniopterus gleni	Miniopteridae	Madagascar	Africa	Wilkonson et al 2016
Nycteribia stylidiopsis	Nycteribia	Nycteribiidae	Enterobacteriales	bacteria	Miniopterus griveaudi	Miniopteridae	Madagascar	Africa	Wilkonson et al 2016
Nycteribia stylidiopsis	Nycteribia	Nycteribiidae	Polychromophilus melanipherus	blood parasites	Miniopterus gleni	Miniopteridae	Madagascar	Africa	Ramasindrazana et al. 2018
Nycteribia vexata	Nycteribia	Nycteribiidae	Bartonella sp.	bacteria	Myotis myotis	Vespertilionidae	Hungary/Romania	Europe	Sandor et al. 2018
Nycteribia vexata	Nycteribia	Nycteribiidae	Arthrorhynchus nycteribiae	fungi	Myotis murinus	Vespertilionidae	Austria	Europe	see Haelewaters et al. 2017
Nycteribia vexata	Nycteribia	Nycteribiidae	Arthrorhynchus nycteribiae	fungi	Myotis murinus	Vespertilionidae	Czech Repuclic	Europe	see Haelewaters et al. 2017
Nycteribia vexata	Nycteribia	Nycteribiidae	Arthrorhynchus eucampsipodae	fungi	Myotis blythii	Vespertilionidae	Tunisia	Africa	see Haelewaters et al. 2017
Nycteribia vexata	Nycteribia	Nycteribiidae	Laboulbeniales gen. & sp. indet.	fungi	Myotis myotis	Vespertilionidae	Spain	Europe	see Haelewaters et al. 2017
Nycteribia�sp.	Nycteribia	Nycteribiidae	Arthrorhynchus nycteribiae	fungi	Myotis murinus	Vespertilionidae	Central Europe	Europe	see Haelewaters et al. 2017
Nycteribiidae spp	NA	Nycteribiidae	Bartonella tamiae	bacteria	not known	NA	Algeria	Africa	Leulmi et al. 2016
Nycterophilia	Nycterophilia	Streblidae	Arsenophonus spp. (87%)	bacteria	NA	NA	NA	NA	Morse et al. 2012
Nycterophilia	Nycterophilia	Streblidae	Providencia spp. (90%)	bacteria	NA	NA	NA	NA	Morse et al. 2012
Nycterophilia cf. coxata	Nycterophilia	Streblidae	Wolbachia sp.	bacteria	Pteronotus sp./Monophyllus redmani	Mormoopidae/Phyllostomidae	Puerto Rico	North America	Morse et al. 2012
Nycterophilia coxata	Nycterophilia	Streblidae	Wolbachia sp.	bacteria	Pteronotus sp./Monophyllus redmani	Mormoopidae/Phyllostomidae	Dominican Republic	North America	Morse et al. 2012
Nycterophilia n. sp.	Nycterophilia	Streblidae	Wolbachia sp.	bacteria	Macrotus waterhousii	Phyllostomidae	Dominican Republic	North America	Morse et al. 2012
Paradyschiria fusca	Paradyschiria	Streblidae	Arsenophonus sp.	bacteria	Noctilio leporinus	Noctilionidae	Dominican Republic	North America	Morse et al. 2013
Paradyschiria lineata	Paradyschiria	Streblidae	Bartonella sp.	bacteria	Noctilio leporinus	Noctilionidae	Panama	North America	Morse et al 2012
Paratrichobius dunni	Paratrichobius	Streblidae	Bartonella sp.	bacteria	Uroderma bilobatum	Phyllostomidae	Costa Rica	North America	Judson et al. 2015
Paratrichobius longicrus	Paratrichobius	Streblidae	Bartonella sp.	bacteria	Artibeus lituratus	Phyllostomidae	Brazil	South America	do Amaral et al. 2018
Paratrichobius longicrus	Paratrichobius	Streblidae	Bartonella sp.	bacteria	Artibeus lituratus	Phyllostomidae	Costa Rica	North America	Judson et al. 2015
Paratrichobius longicrus	Paratrichobius	Streblidae	Bartonella sp.	bacteria	Artibeus lituratus	Phyllostomidae	Mexico	North America	Moskaluk et al. 2018
Paratrichobius longicrus	Paratrichobius	Streblidae	Laboulbeniales gen. & sp. indet.	fungi	Artibeus lituratus	Phyllostomidae	Brazil	South America	see Haelewaters et al. 2017
Paratrichobius longicrus complex	Paratrichobius	Streblidae	Bartonella sp.	bacteria	Artibeus lituratus	Phyllostomidae	French Guyana	South America	Morse et al 2012
Penicillidia cf. fulvida	Penicillidia	Nycteribiidae	Polychromophilus murinus	blood parasites	Miniopterus griveaudi	Miniopteridae	Madagascar	Africa	Ramasindrazana et al. 2018
Penicillidia conspicua	Penicillidia	Nycteribiidae	Bartonella sp.	bacteria	Miniopterus schreibersii	Miniopteridae	Hungary/Romania	Europe	Sandor et al. 2018
Penicillidia conspicua	Penicillidia	Nycteribiidae	Bartonella sp.	bacteria	Myotis blythii	Vespertilionidae	Hungary/Romania	Europe	Sandor et al. 2018
Penicillidia conspicua	Penicillidia	Nycteribiidae	Bartonella sp.	bacteria	Myotis daubentonii	Vespertilionidae	Hungary/Romania	Europe	Sandor et al. 2018
Penicillidia conspicua	Penicillidia	Nycteribiidae	Arthrorhynchus nycteribiae	fungi	Miniopterus schreibersii	Miniopteridae	Bulgaria and/or Slovakia	Europe	see Haelewaters et al. 2017
Penicillidia conspicua	Penicillidia	Nycteribiidae	Arthrorhynchus nycteribiae	fungi	Rhinolophus euryale	Rhinolophidae	Central Europe	Europe	see Haelewaters et al. 2017
Penicillidia conspicua	Penicillidia	Nycteribiidae	Arthrorhynchus nycteribiae	fungi	Miniopterus schreibersii	Miniopteridae	Croatia	Europe	Szentivanyi et al. 2018
Penicillidia conspicua	Penicillidia	Nycteribiidae	Arthrorhynchus nycteribiae	fungi	Rhinolophus euryale	Rhinolophidae	Croatia	Europe	see Haelewaters et al. 2017
Penicillidia conspicua	Penicillidia	Nycteribiidae	Arthrorhynchus nycteribiae	fungi	Miniopterus schreibersii	Miniopteridae	Czecho-Slovakia	Europe	see Haelewaters et al. 2017
Penicillidia conspicua	Penicillidia	Nycteribiidae	Arthrorhynchus nycteribiae	fungi	Miniopterus schreibersii	Miniopteridae	France	Europe	see Haelewaters et al. 2017
Penicillidia conspicua	Penicillidia	Nycteribiidae	Arthrorhynchus nycteribiae	fungi	Myotis capaccinii	Vespertilionidae	France	Europe	see Haelewaters et al. 2017
Penicillidia conspicua	Penicillidia	Nycteribiidae	Arthrorhynchus nycteribiae	fungi	Myotis myotis	Vespertilionidae	France	Europe	see Haelewaters et al. 2017
Penicillidia conspicua	Penicillidia	Nycteribiidae	Arthrorhynchus nycteribiae	fungi	Rhinolophus euryale	Rhinolophidae	France	Europe	see Haelewaters et al. 2017
Penicillidia conspicua	Penicillidia	Nycteribiidae	Arthrorhynchus nycteribiae	fungi	Rhinolophus ferrumequinum	Rhinolophidae	France	Europe	see Haelewaters et al. 2017
Penicillidia conspicua	Penicillidia	Nycteribiidae	Arthrorhynchus nycteribiae	fungi	Miniopterus schreibersii	Miniopteridae	Hungary	Europe	see Haelewaters et al. 2017, Szentivanyi et al. 2018
Penicillidia conspicua	Penicillidia	Nycteribiidae	Arthrorhynchus nycteribiae	fungi	Rhinolophus euryale	Rhinolophidae	Hungary	Europe	see Haelewaters et al. 2017
Penicillidia conspicua	Penicillidia	Nycteribiidae	Arthrorhynchus nycteribiae	fungi	Miniopterus schreibersii	Miniopteridae	Portugal	Europe	Szentivanyi et al. 2018, Jensen et al. 2018
Penicillidia conspicua	Penicillidia	Nycteribiidae	Arthrorhynchus nycteribiae	fungi	Miniopterus schreibersii	Miniopteridae	Romania	Europe	see Haelewaters et al. 2017
Penicillidia conspicua	Penicillidia	Nycteribiidae	Arthrorhynchus nycteribiae	fungi	Myotis daubentonii	Vespertilionidae	Romania	Europe	see Haelewaters et al. 2017
Penicillidia conspicua	Penicillidia	Nycteribiidae	Arthrorhynchus nycteribiae	fungi	Rhinolophus ferrumequinum	Rhinolophidae	Romania	Europe	see Haelewaters et al. 2017
Penicillidia conspicua	Penicillidia	Nycteribiidae	Arthrorhynchus nycteribiae	fungi	NA	NA	Serbia	Europe	see Haelewaters et al. 2017
Penicillidia conspicua	Penicillidia	Nycteribiidae	Arthrorhynchus nycteribiae	fungi	Rhinolophus euryale	Rhinolophidae	Serbia	Europe	see Haelewaters et al. 2017
Penicillidia conspicua	Penicillidia	Nycteribiidae	Arthrorhynchus nycteribiae	fungi	Miniopterus schreibersii	Miniopteridae	Slovakia	Europe	Szentivanyi et al. 2018
Penicillidia conspicua	Penicillidia	Nycteribiidae	Arthrorhynchus nycteribiae	fungi	NA	NA	Australia	Oceania	see Haelewaters et al. 2017
Penicillidia conspicua	Penicillidia	Nycteribiidae	Arthrorhynchus nycteribiae	fungi	Miniopterus schreibersii	Miniopteridae	Spain	Europe	see Haelewaters et al. 2017, szentivanyi et al. 2018
Penicillidia conspicua	Penicillidia	Nycteribiidae	Laboulbeniales gen. & sp. indet.	fungi	Miniopterus schreibersii	Miniopteridae	Spain	Europe	see Haelewaters et al. 2017
Penicillidia conspicua	Penicillidia	Nycteribiidae	Arthrorhynchus nycteribiae	fungi	Miniopterus schreibersii	Miniopteridae	Switzerland	Europe	see Haelewaters et al. 2017
Penicillidia conspicua	Penicillidia	Nycteribiidae	Arthrorhynchus nycteribiae	fungi	NA	NA	Switzerland	Europe	see Haelewaters et al. 2017
Penicillidia dufourii	Penicillidia	Nycteribiidae	Bartonella sp.	bacteria	Miniopterus schreibersii	Miniopteridae	Hungary/Romania	Europe	Sandor et al. 2018
Penicillidia dufourii	Penicillidia	Nycteribiidae	Bartonella sp.	bacteria	Myotis blythii	Vespertilionidae	Hungary/Romania	Europe	Sandor et al. 2018
Penicillidia dufourii	Penicillidia	Nycteribiidae	Bartonella sp.	bacteria	Myotis myotis	Vespertilionidae	Hungary/Romania	Europe	Sandor et al. 2018
Penicillidia dufourii	Penicillidia	Nycteribiidae	Arthrorhynchus nycteribiae	fungi	Miniopterus schreibersii	Miniopteridae	Australia	Oceania	see Haelewaters et al. 2017
Penicillidia dufourii	Penicillidia	Nycteribiidae	Arthrorhynchus nycteribiae	fungi	Miniopterus schreibersii	Miniopteridae	Bulgaria and/or Slovakia	Europe	see Haelewaters et al. 2017
Penicillidia dufourii	Penicillidia	Nycteribiidae	Arthrorhynchus nycteribiae	fungi	Myotis murinus	Vespertilionidae	Central Europe	Europe	see Haelewaters et al. 2017
Penicillidia dufourii	Penicillidia	Nycteribiidae	Arthrorhynchus nycteribiae	fungi	Miniopterus schreibersii	Miniopteridae	Czecho-Slovakia	Europe	see Haelewaters et al. 2017
Penicillidia dufourii	Penicillidia	Nycteribiidae	Arthrorhynchus nycteribiae	fungi	Myotis myotis	Vespertilionidae	France	Europe	see Haelewaters et al. 2017
Penicillidia dufourii	Penicillidia	Nycteribiidae	Arthrorhynchus nycteribiae	fungi	Miniopterus schreibersii	Miniopteridae	Hungary	Europe	Szentivanyi et al. 2018
Penicillidia dufourii	Penicillidia	Nycteribiidae	Arthrorhynchus eucampsipodae	fungi	Myotis myotis	Vespertilionidae	Italy	Europe	see Haelewaters et al. 2017
Penicillidia dufourii	Penicillidia	Nycteribiidae	Arthrorhynchus nycteribiae	fungi	Myotis myotis	Vespertilionidae	Portugal	Europe	Jensen et al. 2018
Penicillidia dufourii	Penicillidia	Nycteribiidae	Arthrorhynchus nycteribiae	fungi	Myotis myotis	Vespertilionidae	Romania	Europe	see Haelewaters et al. 2017
Penicillidia dufourii	Penicillidia	Nycteribiidae	Arthrorhynchus nycteribiae	fungi	Miniopterus schreibersii	Miniopteridae	Slovakia	Europe	Szentivanyi et al. 2018
Penicillidia dufourii	Penicillidia	Nycteribiidae	Arthrorhynchus nycteribiae	fungi	Myotis myotis	Vespertilionidae	Spain	Europe	see Haelewaters et al. 2017
Penicillidia fulvida	Penicillidia	Nycteribiidae	Arthrorhynchus nycteribiae	fungi	Miniopterus natalensis	Miniopteridae	Kenya	Africa	see Haelewaters et al. 2017
Penicillidia fulvida	Penicillidia	Nycteribiidae	Arthrorhynchus nycteribiae	fungi	Rhinolophus ferrumequinum keniensis	Rhinolophidae	Kenya	Africa	see Haelewaters et al. 2017
Penicillidia fulvida	Penicillidia	Nycteribiidae	Polychromophilus melanipherus	blood parasites	Miniopterus inflatus	Miniopteridae	Gabon	Africa	Obame-Nkoghe et al. 2016
Penicillidia indica	Penicillidia	Nycteribiidae	Arthrorhynchus nycteribiae	fungi	Miniopterus schreibersii	Miniopteridae	Sri Lanka	Asia	see Haelewaters et al. 2017
Penicillidia jenynsii	Penicillidia	Nycteribiidae	Wolbachia sp.	bacteria	Miniopterus fuliginosus	Miniopteridae	Japan	Asia	Hosokawa et al. 2012
Penicillidia jenynsii	Penicillidia	Nycteribiidae	Arthrorhynchus nycteribiae	fungi	Miniopterus schreibersii	Miniopteridae	Sri Lanka	Asia	see Haelewaters et al. 2017
Penicillidia leptothrinax	Penicillidia	Nycteribiidae	Bartonella sp.	bacteria	Miniopterus aelleni	Miniopteridae	Madagascar	Africa	Wilkonson et al 2016
Penicillidia leptothrinax	Penicillidia	Nycteribiidae	Enterobacteriales	bacteria	Miniopterus cf. ambohitrensis	Miniopteridae	Madagascar	Africa	Wilkonson et al 2016
Penicillidia leptothrinax	Penicillidia	Nycteribiidae	Bartonella sp.	bacteria	Miniopterus griveaudi	Miniopteridae	Madagascar	Africa	Wilkonson et al 2016
Penicillidia leptothrinax	Penicillidia	Nycteribiidae	Enterobacteriales	bacteria	Miniopterus griveaudi	Miniopteridae	Madagascar	Africa	Wilkonson et al 2016
Penicillidia leptothrinax	Penicillidia	Nycteribiidae	Enterobacteriales	bacteria	Miniopterus griveaudi	Miniopteridae	Madagascar	Africa	Wilkonson et al 2016
Penicillidia leptothrinax	Penicillidia	Nycteribiidae	Wolbachia sp.	bacteria	Miniopterus griveaudi	Miniopteridae	Madagascar	Africa	Wilkonson et al 2016
Penicillidia leptothrinax	Penicillidia	Nycteribiidae	Rickettsia sp.	bacteria	Miniopterus petersoni	Miniopteridae	Madagascar	Africa	Wilkonson et al 2016
Penicillidia leptothrinax	Penicillidia	Nycteribiidae	Bartonella sp.	bacteria	Miniopterus sp.	Miniopteridae	Madagascar	Africa	Wilkonson et al 2016
Penicillidia leptothrinax	Penicillidia	Nycteribiidae	Enterobacteriales	bacteria	Miniopterus sp.	Miniopteridae	Madagascar	Africa	Wilkonson et al 2016
Penicillidia leptothrinax	Penicillidia	Nycteribiidae	Wolbachia sp.	bacteria	Miniopterus sp.	Miniopteridae	Madagascar	Africa	Wilkonson et al 2016
Penicillidia leptothrinax	Penicillidia	Nycteribiidae	Polychromophilus melanipherus	blood parasites	Miniopterus aelleni	Miniopteridae	Madagascar	Africa	Ramasindrazana et al. 2018
Penicillidia leptothrinax	Penicillidia	Nycteribiidae	Polychromophilus melanipherus	blood parasites	Miniopterus manavi s.l.	Miniopteridae	Madagascar	Africa	Ramasindrazana et al. 2018
Penicillidia monoceros	Penicillidia	Nycteribiidae	Arsenophonus sp.	bacteria	not reported	NA	NA	NA	Novakova et al. 2009
Penicillidia oceanica	Penicillidia	Nycteribiidae	Arthrorhynchus nycteribiae	fungi	Miniopterus schreibersii	Miniopteridae	Australia	Oceania	see Haelewaters et al. 2017
Penicillidia pachymela	Penicillidia	Nycteribiidae	Arthrorhynchus nycteribiae	fungi	Hipposideros caffer	Hipposideridae	Zambia	Africa	see Haelewaters et al. 2017
Penicillidia sp.	Penicillidia	Nycteribiidae	Arsenophonus sp.	bacteria	not reported	NA	NA	NA	Novakova et al. 2009
Penicillidia sp. (cf. fulvida )	Penicillidia	Nycteribiidae	Enterobacteriales	bacteria	Miniopterus griveaudi	Miniopteridae	Madagascar	Africa	Wilkonson et al 2016
Penicillidia sp. (cf. fulvida)	Penicillidia	Nycteribiidae	Bartonella sp.	bacteria	Miniopterus griveaudi	Miniopteridae	Madagascar	Africa	Wilkonson et al 2016
Pennicilidia sp. (cf. fulvida )	Penicillidia	Nycteribiidae	Enterobacteriales	bacteria	Miniopterus sp.	Miniopteridae	Madagascar	Africa	Wilkonson et al 2016
Phalconomus sp.	Phalconomus	Streblidae	Arsenophonus type	bacteria	NA	NA	NA	NA	Morse et al. 2012
Phthiridium (Stylidia) fraterna	Phthiridium	Nycteribiidae	Bartonella sp.	bacteria	Hipposideros sp.	Hipposideridae	Malaysia	Asia	Morse et al 2012
Phthiridium (Stylidia) sp., scissa group	Phthiridium	Nycteribiidae	Bartonella sp.	bacteria	Rhinolophus pearsoni	Rhinolophidae	Laos	Asia	Morse et al 2012
Phthiridium biarticulatum	Phthiridium	Nycteribiidae	Bartonella sp.	bacteria	Myotis capaccinii	Vespertilionidae	Hungary/Romania	Europe	Sandor et al. 2018
Phthiridium biarticulatum	Phthiridium	Nycteribiidae	Bartonella sp.	bacteria	Rhinolophus blasii	Rhinolophidae	Hungary/Romania	Europe	Sandor et al. 2018
Phthiridium biarticulatum	Phthiridium	Nycteribiidae	Bartonella sp.	bacteria	Rhinolophus euryale	Rhinolophidae	Hungary/Romania	Europe	Sandor et al. 2018
Phthiridium biarticulatum	Phthiridium	Nycteribiidae	Bartonella sp.	bacteria	Rhinolophus ferrumequinum	Rhinolophidae	Hungary/Romania	Europe	Sandor et al. 2018
Phthiridium biarticulatum	Phthiridium	Nycteribiidae	Bartonella sp.	bacteria	Rhinolophus mehelyi	Rhinolophidae	Hungary/Romania	Europe	Sandor et al. 2018
Phthiridium biarticulatum	Phthiridium	Nycteribiidae	Arthrorhynchus nycteribiae	fungi	Miniopterus sp.	Miniopteridae	France	Europe	see Haelewaters et al. 2017
Phthiridium biarticulatum	Phthiridium	Nycteribiidae	Arthrorhynchus nycteribiae	fungi	NA	NA	France	Europe	see Haelewaters et al. 2017
Phthiridium biarticulatum	Phthiridium	Nycteribiidae	Arthrorhynchus nycteribiae	fungi	Rhinolophus�sp.	Rhinolophidae	France	Europe	see Haelewaters et al. 2017
Phthiridium biarticulatum	Phthiridium	Nycteribiidae	Arthrorhynchus acrandros	fungi	not known	NA	Italy	Europe	see Haelewaters et al. 2017
Phthiridium biarticulatum	Phthiridium	Nycteribiidae	Arthrorhynchus nycteribiae	fungi	Rhinolophus ferrumequinum	Rhinolophidae	Italy	Europe	see Haelewaters et al. 2017
Phthiridium ceylonicum	Phthiridium	Nycteribiidae	Arthrorhynchus nycteribiae	fungi	Hipposideros lankadiva	Hipposideridae	Sri Lanka	Asia	see Haelewaters et al. 2017
Phthiridium phillipsi	Phthiridium	Nycteribiidae	Arthrorhynchus nycteribiae	fungi	Rhinolophus rouxii	Rhinolophidae	Sri Lanka	Asia	see Haelewaters et al. 2017
Phthiridium phillipsi	Phthiridium	Nycteribiidae	Laboulbeniales gen. & sp. indet.	fungi	Rhinolophus rouxii	Rhinolophidae	Sri Lanka	Asia	see Haelewaters et al. 2017
Pseudostrebla riberoi	Pseudostrebla	Streblidae	Bartonella sp.	bacteria	Lophostoma silvicolum	Phyllostomidae	Peru	South America	Morse et al 2012
Raymondia huberi group	Raymondia	Streblidae	Polychromophilus melanipherus	blood parasites	Hipposideros caffer complex	Hipposideridae	Gabon	Africa	Obame-Nkoghe et al. 2016
Speiseria ambigua	Speiseria	Streblidae	Laboulbeniales gen. & sp. indet.	fungi	Carollia perspicillata	Phyllostomidae	Costa Rica	North America	see Haelewaters et al. 2017
Speiseria ambigua	Speiseria	Streblidae	Gloeandromyces�sp.	fungi	Carollia perspicillata	Phyllostomidae	Panama	North America	Walker et al. 2018
Strebla diaemi	Strebla	Streblidae	Bartonella sp.	bacteria	Diaemus youngi	Phyllostomidae	Panama	North America	Morse et al 2012
Strebla guajiro	Strebla	Streblidae	Bartonella sp.	bacteria	Carollia perspicillata	Phyllostomidae	Brazil	South America	do Amaral et al. 2018
Strebla guajiro	Strebla	Streblidae	Bartonella sp.	bacteria	Carollia sowelli	Phyllostomidae	Costa Rica	North America	Judson et al. 2015
Strebla guajiro	Strebla	Streblidae	Laboulbeniales gen. & sp. indet.	fungi	Carollia perspicillata	Phyllostomidae	Costa Rica	North America	see Haelewaters et al. 2017
Strebla mirabilis	Strebla	Streblidae	Bartonella sp.	bacteria	unidentified	NA	Mexico	North America	Morse et al 2012
Strebla wiedemanni	Strebla	Streblidae	Bartonella sp.	bacteria	Desmodus rotundus	Phyllostomidae	Mexico	North America	Moskaluk et al. 2018
Strebla wiedemanni	Strebla	Streblidae	Gloeandromyces streblae	fungi	Desmodus rotundus	Phyllostomidae	Venezuela	South America	see Haelewaters et al. 2017
Strebla wiedemanni	Strebla	Streblidae	Nycteromyces streblidinus	fungi	Desmodus rotundus	Phyllostomidae	Venezuela	South America	see Haelewaters et al. 2017
Strebla wiedemanni	Strebla	Streblidae	dengue virus (DENV)	virus	Desmodus rotundus	Phyllostomidae	Mexico	North America	Abundes-Gallegos et al. 2018
streblid bat fly	NA	Streblidae	Vetufebrus ovatus�(fossil record)	blood parasites	not known	NA	Dominican Republic	North America	Poinar 2011
Trichobiinae	NA	Streblidae	Arsenophonus sp.	bacteria	NA	NA	NA	NA	Morse et al. 2013
Trichobius adamsi	Trichobius	Streblidae	Bartonella sp.	bacteria	Macrotus waterhousii	Phyllostomidae	Dominican Republic	North America	Morse et al 2012
Trichobius adamsi	Trichobius	Streblidae	Bartonella sp.	bacteria	Phyllonycteris poeyi	Phyllostomidae	Dominican Republic	North America	Morse et al 2012
Trichobius caecus	Trichobius	Streblidae	Arsenophonus sp.	bacteria	not reported	NA	Mexico	North America	Trowbridge et al. 2005
Trichobius caecus group	Trichobius	Streblidae	Providencia	bacteria	NA	NA	NA	NA	Morse et al. 2013
Trichobius corynorhinus	Trichobius	Streblidae	Bartonella sp.	bacteria	Corynorhinus townsendii	Vespertilionidae	USA, Oklahoma	North America	Morse et al 2012
Trichobius corynorhinus	Trichobius	Streblidae	Bartonella sp.	bacteria	Corynorhinus townsendii	Vespertilionidae	USA, Virginia	North America	Morse et al 2012
Trichobius costalimai	Trichobius	Streblidae	Bartonella sp.	bacteria	Phyllostomus discolor	Phyllostomidae	Costa Rica	North America	Judson et al. 2015
Trichobius costalimai	Trichobius	Streblidae	Nycteromyces streblidinus	fungi	Phyllostomus discolor	Phyllostomidae	Panama	North America	Haelewaters et al. 2017
Trichobius dugesii	Trichobius	Streblidae	Bartonella sp.	bacteria	Glossophaga soricina	Phyllostomidae	Costa Rica	North America	Judson et al. 2015
Trichobius dugesii	Trichobius	Streblidae	Laboulbeniales gen. & sp. indet.	fungi	Glossophaga soricina	Phyllostomidae	Brazil	South America	see Haelewaters et al. 2017
Trichobius dugesioides	Trichobius	Streblidae	Gloeandromyces pageanus	fungi	Trachops cirrhosus	Phyllostomidae	Panama	North America	Walker et al. 2018, Haelewaters et al. 2017
Trichobius dugesioides	Trichobius	Streblidae	Gloeandromyces streblae	fungi	Trachops cirrhosus	Phyllostomidae	Panama	North America	Walker et al. 2018, Haelewaters et al. 2017
Trichobius frequens	Trichobius	Streblidae	Bartonella sp.	bacteria	not known	NA	Puerto Rico	North America	Morse et al 2012
Trichobius joblingi	Trichobius	Streblidae	Bartonella sp.	bacteria	Carollia castanea	Phyllostomidae	Costa Rica	North America	Judson et al. 2015
Trichobius joblingi	Trichobius	Streblidae	Bartonella sp.	bacteria	Carollia perspicillata	Phyllostomidae	Brazil	South America	do Amaral et al. 2018
Trichobius joblingi	Trichobius	Streblidae	Bartonella sp.	bacteria	Carollia perspicillata	Phyllostomidae	Brazil	South America	do Amaral et al. 2018
Trichobius joblingi	Trichobius	Streblidae	Rickettsia sp.	bacteria	Carollia perspicillata	Phyllostomidae	Brazil	South America	do Amaral et al. 2018
Trichobius joblingi	Trichobius	Streblidae	Bartonella sp.	bacteria	Carollia perspicillata	Phyllostomidae	Costa Rica	North America	Judson et al. 2015
Trichobius joblingi	Trichobius	Streblidae	Gloeandromyces sp nov. 1	fungi	Carollia brevicauda	Phyllostomidae	Panama	North America	Walker et al. 2018
Trichobius joblingi	Trichobius	Streblidae	Nycteromyces streblidinus	fungi	Carollia brevicauda	Phyllostomidae	Panama	North America	Walker et al. 2018
Trichobius joblingi	Trichobius	Streblidae	Gloeandromyces streblae	fungi	Carollia castanea	Phyllostomidae	Panama	North America	Haelewaters et al. 2017
Trichobius joblingi	Trichobius	Streblidae	Laboulbeniales gen. & sp. indet.	fungi	Carollia perspicillata	Phyllostomidae	Costa Rica	North America	see Haelewaters et al. 2017
Trichobius joblingi	Trichobius	Streblidae	Gloeandromyces sp nov. 1	fungi	Carollia perspicillata	Phyllostomidae	Panama	North America	Walker et al. 2018
Trichobius joblingi	Trichobius	Streblidae	Gloeandromyces streblae	fungi	Carollia perspicillata	Phyllostomidae	Panama	North America	Walker et al. 2018
Trichobius joblingi	Trichobius	Streblidae	Gloeandromyces�sp.	fungi	Carollia perspicillata	Phyllostomidae	Panama	North America	Walker et al. 2018
Trichobius joblingi	Trichobius	Streblidae	Gloeandromyces�sp. nov. 2�	fungi	Carollia perspicillata	Phyllostomidae	Panama	North America	Walker et al. 2018
Trichobius joblingi	Trichobius	Streblidae	Gloeandromyces�sp. nov. 3	fungi	Carollia perspicillata	Phyllostomidae	Panama	North America	Walker et al. 2018
Trichobius joblingi	Trichobius	Streblidae	Laboulbeniales gen. & sp. indet.	fungi	Carollia perspicillata	Phyllostomidae	Panama	North America	Walker et al. 2018
Trichobius joblingi	Trichobius	Streblidae	Nycteromyces streblidinus	fungi	Carollia perspicillata	Phyllostomidae	Panama	North America	Walker et al. 2018, Haelewaters et al. 2017
Trichobius johnsonae	Trichobius	Streblidae	Bartonella sp.	bacteria	Pteronotus personatus	Mormoopidae	Mexico	North America	Morse et al 2012
Trichobius keenani	Trichobius	Streblidae	Bartonella sp.	bacteria	Micronycteris microtus	Phyllostomidae	Costa Rica	North America	Judson et al. 2015
Trichobius longipes	Trichobius	Streblidae	Arsenophonus sp.	bacteria	not reported	NA	Mexico	North America	Trowbridge et al. 2005
Trichobius major	Trichobius	Streblidae	Bartonella sp.	bacteria	Myotis austroriparius	Vespertilionidae	USA, FLorida	North America	Reeves et al. 2005
Trichobius major	Trichobius	Streblidae	Arsenophonus sp.	bacteria	Myotis velifer	Vespertilionidae	Kansas, Oklahoma, Texas, USA	North America	Lack et al. 2011
Trichobius major	Trichobius	Streblidae	Rickettsia sp.	bacteria	Myotis velifer	Vespertilionidae	Kansas, Oklahoma, Texas, USA	North America	Lack et al. 2011
Trichobius parasiticus	Trichobius	Streblidae	Bartonella sp.	bacteria	Desmodus rotundus	Phyllostomidae	Mexico	North America	Moskaluk et al. 2018
Trichobius parasiticus	Trichobius	Streblidae	Arsenophonus sp.	bacteria	not reported	NA	Mexico	North America	Trowbridge et al. 2005
Trichobius parasiticus	Trichobius	Streblidae	dengue virus (DENV)	virus	Desmodus rotundus	Phyllostomidae	Mexico	North America	Abundes-Gallegos et al. 2018
Trichobius sp.	Trichobius	Streblidae	Bartonella sp.	bacteria	NA	NA	Costa Rica	North America	Judson et al. 2015
Trichobius sp.	Trichobius	Streblidae	Arsenophonus sp.	bacteria	not reported	NA	NA	NA	Novakova et al. 2009
Trichobius uniformis	Trichobius	Streblidae	Laboulbeniales gen. & sp. indet.	fungi	Glossophaga soricina	Phyllostomidae	Brazil	South America	see Haelewaters et al. 2017
Trichobius yunkeri	Trichobius	Streblidae	Arsenophonus sp.	bacteria	not reported	NA	Mexico	North America	Trowbridge et al. 2005
Trichobius yunkeri	Trichobius	Streblidae	Gloeandromyces nycteribiidarum	fungi	Pteronotus parnellii	Mormoopidae	Costa Rica	North America	Haelewaters et al. 2017
Trichobius yunkeri	Trichobius	Streblidae	Gloeandromyces streblae	fungi	Pteronotus parnellii	Mormoopidae	Panama	North America	Haelewaters et al. 2017
